# Supplementary material for: Combination of fMRI and PET reveals the beneficial effect of three‐phase enriched environment on post‐stroke memory deficits by enhancing plasticity of brain connectivity between hippocampus and peri‐hippocampal cortex
Source: CNS Neurosci Ther. 2023 Sep 27;30(3):e14466. doi: 10.1111/cns.14466 (PMC10916434; doi:10.1111/cns.14466)
Supplement: Supplementary file 1 — Appendix S1 [file CNS-30-e14466-s001.zip]

Archive with 2 entries (2 files):
- cns14466-sup-0001-AppendixS1.docx
- cns14466-sup-0002-AppendixS2.pdf
